# Supplementary material for: Small RNAs beyond Model Organisms: Have We Only Scratched the Surface?
Source: Int J Mol Sci. 2022 Apr 18;23(8):4448. doi: 10.3390/ijms23084448 (PMC9029176; doi:10.3390/ijms23084448)
Supplement: Supplementary file 1 [file ijms-23-04448-s001.zip]

Archive with 1 entries (1 files):
- ijms-1667467-supplementary.pdf
